# Supplementary material for: Monti Sabatini and Colli Albani: the dormant twin volcanoes at the gates of Rome
Source: Sci Rep. 2020 May 26;10:8666. doi: 10.1038/s41598-020-65394-2 (PMC7251092; doi:10.1038/s41598-020-65394-2)
Supplement: Supplementary file 2 — Supplementary Material 2A. [file 41598_2020_65394_MOESM2_ESM.xls]

## Sheet: Complete isotope data
Monti Sabatini and Colli Albani: the dormant twin volcanoes at the gates of Rome Marra, F.1, Castellano, C.1, Cucci, L.1, Florindo, F.1, Gaeta, M.2, Jicha, B.3, Palladino, D.M.2, Sottili, G.2, Tertulliani, A.1 ,Tolomei, C.1 1) Istituto Nazionale di Geofisica e Vulcanologia, Via di Vigna Murata 605, 00143 Rome, Italy 2) Dipartimento di Scienze della Terra, “Sapienza” Università di Roma, Piazzale A…
Single crystal fusions
Sample:	LRS		J-value:		0.00037509	3.7e-07	(2σ)
Material:	sanidine
	40Ar	± 2σ40	39Ar	±2σ39	37Ar	± 2σ37	36Ar	± 2σ36							Included in
File	(cps)	(cps)	(cps)	(cps)	(cps)	(cps)	(cps)	(cps)	40Ar*/39ArK	± 2σ	%40Ar*	Age (ka)	± 2σ (ka)	K/Ca	wtd mean
NAH7184	315447	129.714	334358	736.449	4123.19	847.302	335.837	11.0111	0.644001	0.0106448	68.2603	442.037	7.3056	34.8693	YES
NAH7186	284997	128.441	358948	853.641	4785.96	546.585	194.628	7.04042	0.632615	0.00781326	79.6759	434.223	5.36234	32.2498	YES
NAH7189	489988	127.39	601874	1287	8082.45	754.74	361.91	9.71452	0.635107	0.00663126	78.0122	435.933	4.55111	32.0204	YES
NAH7194	225352	87.8737	270250	609.015	3205.48	713.505	180.354	6.49731	0.635021	0.00857086	76.1534	435.874	5.88228	36.2525	YES
NAH7196	365048	122.811	507906	1093.79	6882.87	919.313	140.907	6.56192	0.636441	0.00645322	88.5497	436.849	4.42892	31.7306	YES
NAH7199	409097	118.711	584074	1232.11	9030.21	768.149	122.92	5.55522	0.638278	0.00592723	91.1268	438.109	4.06792	27.8121	YES
NAH7201	389444	141.325	582603	1251.64	8726.36	799.241	54.633	4.90949	0.641109	0.00608583	95.9082	440.052	4.17677	28.7081	YES
NAH7204	410176	121.835	429439	904.331	5538.63	647.504	459.992	11.5285	0.635827	0.00889907	66.5682	436.428	6.10753	33.3399	YES
NAH7206	436875	168.229	454524	1034.13	5656.32	701.688	498.155	13.5053	0.634402	0.00979364	66.0024	435.449	6.72149	34.5532	YES
NAH7209	301222	106.491	305118	698.082	4054.57	677.324	364.597	9.59843	0.630989	0.0102417	63.9144	433.107	7.02904	32.3584	YES
NAH7211	241850	120.043	292565	707.599	4010.31	757.935	186.185	8.08344	0.637203	0.00967575	77.0816	437.372	6.64058	31.3696	YES
NAH7214	197913	87.8254	283208	708.079	3584.63	713.567	55.2603	4.19056	0.641039	0.00758774	91.7298	440.005	5.20754	33.9723	YES
NAH7216	478381	196.998	650250	1624.96	8579.41	876.978	194.174	8.91569	0.647042	0.00714977	87.95	444.125	4.90695	32.5902	YES
NAH7219	389957	109.609	348408	833.501	5385.64	670.103	554.824	13.5805	0.644501	0.0122634	57.5824	442.381	8.41645	27.8172	YES
NAH7224	445004	127.309	520708	1062.5	6572.27	656.389	382.287	10.5616	0.635885	0.00733973	74.4055	436.467	5.03734	34.0677	YES
NAH7226	220121	87.7943	296019	702.729	3722.92	691.215	108.484	5.98418	0.63465	0.00817416	85.3471	435.62	5.61002	34.1901	YES
NAH7229	244096	88.1768	276385	648.866	3425.53	420.514	226.577	7.02008	0.638865	0.00888159	72.3367	438.512	6.09553	34.6937	YES
NAH7231	331780	125.399	316630	744.136	3724.83	717.916	441.132	13.0646	0.632287	0.0129502	60.341	433.998	8.88786	36.5519	YES
NAH7234	164679	74.2081	222833	541.159	3284.52	745.101	72.8743	3.83078	0.642019	0.00764817	86.8728	440.677	5.24901	29.1723	YES
NAH7239	469032	124.84	558411	1053.62	6789.16	777.451	377.271	9.92911	0.638655	0.00658612	76.0352	438.368	4.52012	35.3674	YES
NAH7241	200916	102.523	253017	589.811	2988.35	723.065	138.303	5.47509	0.631282	0.00820827	79.4979	433.308	5.63344	36.4068	YES
											weighted mean age (21 of 21):	437.7	1.2
Sample:	MRR		J-value:		0.00037509	3.7e-07	(2σ)
Material:	leucite
	40Ar	± 2σ40	39Ar	±2σ39	37Ar	± 2σ37	36Ar	± 2σ36							Included in
File	(cps)	(cps)	(cps)	(cps)	(cps)	(cps)	(cps)	(cps)	40Ar*/39ArK	± 2σ	%40Ar*	Age (ka)	± 2σ (ka)	K/Ca	wtd mean
NAH7246	483622	184.051	169536	407.237	166.542	748.972	1385.44	28.6545	0.412338	0.0508229	14.4547	283.038	34.8833	437.73	YES
NAH7249	189965	89.8083	96658.2	233.487	109.683	695.946	501.701	12.2214	0.415213	0.0379981	21.1269	285.011	26.0807	378.938	YES
NAH7251	356077	135.689	166970	379.8	42.9579	696.324	950.792	20.636	0.431945	0.0371483	20.2546	296.496	25.4973	1671.34	YES
NAH7256	250925	109.404	124016	330.871	371.568	397.983	662.74	14.1643	0.427521	0.0344404	21.1296	293.459	23.6387	143.518	YES
NAH7259	220899	90.1356	110423	286.104	21.4611	528.103	577.365	13.2775	0.438884	0.0361979	21.9389	301.258	24.8448	2212.46	YES
NAH7261	313730	153.952	145143	372.752	24.1542	626.046	832.145	21.2415	0.449267	0.0439634	20.7847	308.384	30.1747	2583.87	YES
NAH7264	332750	116.894	174875	399.994	31.3086	840.147	862.668	19.5797	0.429446	0.0336633	22.5693	294.78	23.1053	2401.78	YES
NAH7266	254833	122.916	124887	319.276	336.511	546.294	675.807	17.6984	0.424569	0.0425678	20.807	291.433	29.2171	159.582	YES
NAH7269	150805	71.2512	56957.1	155.555	369.065	564.512	433.343	10.1224	0.376162	0.0534566	14.2071	258.208	36.6915	66.3608	YES
NAH7271	187839	91.0908	83022.6	233.055	12.2099	707.631	515.656	13.224	0.407611	0.0478918	18.0159	279.794	32.8715	2923.83	YES
NAH7274	339148	116.526	142031	358.773	51.8552	495.28	947.033	21.4603	0.396602	0.0454283	16.6091	272.237	31.1808	1177.76	YES
NAH7276	194048	125.554	99460.6	288.774	38.7288	596.572	508.603	16.9356	0.423775	0.0510962	21.7208	290.888	35.0707	1104.3	YES
NAH7279	242925	95.8017	104590	267.949	359.529	678.973	677.853	16.8021	0.387389	0.0482584	16.6789	265.913	33.1234	125.091	YES
NAH7281	506090	188.567	242442	612.108	90.8106	689.619	1368.79	31.824	0.401336	0.0394766	19.2259	275.486	27.0956	1147.99	YES
NAH7284	371259	124.21	161678	395.859	497.045	694.748	1017.42	20.443	0.417186	0.0380761	18.1678	286.366	26.1342	139.869	YES
NAH7286	162734	95.36	70115	185.207	93.5982	872.344	453.608	11.4312	0.38899	0.0489913	16.7599	267.012	33.6264	322.116	YES
NAH7289	395892	126.214	187505	399.65	302.381	605.522	1061.92	20.5093	0.420086	0.0329019	19.8963	288.356	22.5828	266.641	YES
NAH7291	207835	99.0043	58109.6	161.131	55.8272	661.094	623.792	14.6069	0.371173	0.07559	10.3778	254.783	51.8834	447.579	YES
NAH7294	153997	71.3471	58359.1	151.029	94.7748	576.995	437.024	10.0026	0.4026	0.0515321	15.257	276.354	35.3701	264.779	YES
NAH7296	208875	92.9333	70504.9	185.245	62.0494	720.326	606.592	12.5038	0.393422	0.0534049	13.2798	270.054	36.6557	488.596	YES
NAH7299	460802	136.81	218976	483.672	79.1244	871.77	1219.33	21.9443	0.441362	0.0302004	20.9738	302.959	20.7284	1190.02	YES
NAH7301	263075	101.786	127389	299.024	306.994	739.374	689.857	15.9826	0.447974	0.037704	21.6922	307.497	25.8785	178.43	YES
											weighted mean age (22 of 22):	288.1	5.9
Sample:	MCG		J-value:		0.00037509	3.7e-07	(2σ)
Material:	sanidine
	40Ar	± 2σ40	39Ar	±2σ39	37Ar	± 2σ37	36Ar	± 2σ36							Included in
File	(cps)	(cps)	(cps)	(cps)	(cps)	(cps)	(cps)	(cps)	40Ar*/39ArK	± 2σ	%40Ar*	Age (ka)	± 2σ (ka)	K/Ca	wtd mean
NAH7304	262537	88.4546	201388	455.712	241.82	624.933	593.123	14.4348	0.423879	0.0217012	32.5151	290.959	14.895	358.105	YES
NAH7312	196543	84.8918	216338	516.405	3203.82	610.866	356.893	10.106	0.416604	0.0147116	45.8556	285.966	10.0976	29.0354	YES
NAH7314	352573	163.71	363728	870.779	6469.8	732.303	667.715	18.3574	0.422122	0.0157121	43.5472	289.753	10.7843	24.1741	YES
NAH7317	389813	133.641	679776	1487.19	41.7848	572.515	317.138	10.8653	0.43362	0.00813493	75.6169	297.645	5.58352	6995.46	YES
NAH7319	322263	113.697	523252	1136.44	72.4986	534.68	326.924	10.2731	0.428818	0.00845622	69.6263	294.349	5.80405	3103.49	YES
NAH7322	272571	119.759	271169	622.141	4825.09	673.399	532.939	15.0263	0.419272	0.0170587	41.711	287.797	11.7085	24.1656	YES
NAH7324	196832	96.5077	255412	611.184	38.5178	470.184	293.033	8.63046	0.42758	0.0114451	55.4834	293.499	7.85549	2851.33	YES
NAH7329	242172	116.078	424889	989.736	73.6562	737.925	190.588	8.67124	0.435517	0.00930818	76.4112	298.947	6.38879	2480.47	YES
NAH7332	160089	83.7712	310161	740.818	53.4291	616.242	94.9048	5.35549	0.424267	0.00947951	82.1986	291.225	6.50641	2496.19	YES
NAH7334	228074	108.428	264438	614.608	73.0067	668.197	395.354	10.4514	0.4156	0.0127215	48.1863	285.277	8.73165	1557.51	YES
NAH7339	102855	72.4259	111699	314.246	3694.4	739.481	186.156	7.80186	0.425335	0.0215529	46.1897	291.959	14.7931	13.0006	YES
NAH7342	322156	120.534	312375	725.973	5391.62	796.903	640.092	15.1862	0.420361	0.0150944	40.7592	288.544	10.3603	24.9127	YES
NAH7344	236273	105.421	275591	625.139	4887.71	546.121	406.2	10.4467	0.418145	0.0122406	48.7723	287.023	8.40157	24.245	YES
NAH7347	249102	103.648	225705	564.129	3957.38	499.601	514.77	11.5366	0.423582	0.0158447	38.3792	290.755	10.8752	24.5243	YES
NAH7349	297424	146.032	374699	922.193	82.5416	577.303	450.418	13.8935	0.434352	0.0123209	54.7203	298.147	8.45663	1951.99	YES
NAH7352	215824	107.283	219177	571.283	116.281	680.131	417.681	11.76	0.415244	0.0167225	42.1695	285.033	11.4778	810.5	YES
NAH7357	348487	159.111	559375	1354.83	67.6402	565.15	368.119	12.4702	0.425983	0.00945191	68.3769	292.403	6.48746	3556.04	YES
NAH7362	328998	108.722	540012	1161.72	325.842	651.469	328.716	10.0948	0.427011	0.00827178	70.0888	293.109	5.67746	712.631	YES
											weighted mean age (18 of 18):	292.7	1.8
Sample:	VSM		J-value:		0.00037509	3.7e-07	(2σ)
Material:	sanidine
	40Ar	± 2σ40	39Ar	±2σ39	37Ar	± 2σ37	36Ar	± 2σ36							Included in
File	(cps)	(cps)	(cps)	(cps)	(cps)	(cps)	(cps)	(cps)	40Ar*/39ArK	± 2σ	%40Ar*	Age (ka)	± 2σ (ka)	K/Ca	wtd mean
NAH7364	434159	143.227	620591	1329.32	5847.24	859.898	181.659	7.20571	0.612406	0.00632183	87.5372	420.353	4.33878	45.6373
NAH7367	158115	86.079	326471	778.099	2201.49	874.158	67.0154	5.86866	0.423023	0.0100128	87.3445	290.372	6.87247	63.7669	YES
NAH7369	327323	122.722	428624	954.36	4069.06	583.25	254.34	9.55684	0.586714	0.00835118	76.8287	402.72	5.73162	45.2948
NAH7372	173726	95.0337	270016	616.085	2389.85	758.685	164.557	6.749	0.4616	0.00963926	71.7446	316.85	6.61597	48.583
NAH7374	440244	160.424	656416	1422.55	8527.81	844.532	486.504	12.4788	0.449892	0.00796755	67.0795	308.814	5.4686	33.0983
NAH7377	362871	110.444	366884	745.882	3301.08	714.322	476.913	11.3773	0.601137	0.00994717	60.7783	412.619	6.82695	47.7902
NAH7379	233542	120.308	176215	440.937	1370.85	414.776	537.438	15.0825	0.414822	0.0258609	31.2996	284.743	17.7501	55.2738	YES
NAH7382	283776	104.547	217683	486.778	2444.84	914.776	639.843	18.0317	0.426407	0.0249868	32.7091	292.694	17.15	38.2858	YES
NAH7384	153405	103.441	229229	598.065	1902.59	689.202	61.6293	4.79487	0.589073	0.00914786	88.023	404.339	6.27839	51.8071
NAH7392	291098	103.388	360421	845.175	2244.72	624.126	474.872	12.25	0.414249	0.011355	51.2896	284.349	7.7937	69.042	YES
NAH7399	207242	95.4025	174197	416.827	1888.02	651.999	348.524	10.5807	0.592677	0.0185197	49.8171	406.813	12.7105	39.6735
NAH7404	201411	85.6998	333428	749.044	3240.78	712.073	171.138	6.11002	0.451051	0.0084306	74.6693	309.609	5.78642	44.2403
NAH7407	132212	69.0265	216438	544.547	2348.48	705.633	110.613	5.34801	0.458594	0.0102371	75.0737	314.786	7.02628	39.6289
NAH7409	281434	115.203	349497	792.434	3234.22	775.258	141.414	6.57107	0.684648	0.00742573	85.0219	469.934	5.09627	46.4664
NAH7412	435771	142.411	660428	1485.29	6890.5	701.524	139.865	5.82312	0.596892	0.00644691	90.4607	409.706	4.42465	41.2136
NAH7417	195062	77.9228	248973	572.069	3399.57	611.759	44.0252	3.74896	0.731223	0.00676801	93.3305	501.898	4.6448	31.4914
NAH7422	198987	84.334	271871	596.64	4391.38	688.771	170.786	6.1383	0.545109	0.008502	74.4761	374.166	5.83522	26.6211
											weighted mean age (4 of 17):	292.7	4.7
Sample:	FMU		J-value:		0.00037509	3.7e-07	(2σ)
Material:	sanidine
	40Ar	± 2σ40	39Ar	±2σ39	37Ar	± 2σ37	36Ar	± 2σ36							Included in
File	(cps)	(cps)	(cps)	(cps)	(cps)	(cps)	(cps)	(cps)	40Ar*/39ArK	± 2σ	%40Ar*	Age (ka)	± 2σ (ka)	K/Ca	wtd mean
NAH7427	401205	103.371	401651	848.906	514.301	550.28	758.804	15.8555	0.43441	0.0123978	43.4891	298.187	8.50937	335.814	YES
NAH7429	453364	151.305	453074	1054.19	63.4333	771.577	867.087	17.5202	0.428731	0.0122958	42.8456	294.289	8.43939	3071.28	YES
NAH7432	463073	138.174	457989	1040.71	1117.86	649.843	891.858	17.7473	0.429358	0.0122749	42.4644	294.72	8.42504	176.171	YES
NAH7434	220413	97.8324	182422	456.361	442.397	800.107	474.932	11.0971	0.430617	0.0186141	35.6394	295.584	12.7761	177.31	YES
NAH7437	380319	99.4654	446857	1022.22	362.74	713.24	622.32	14.232	0.43483	0.0106263	51.0904	298.476	7.29347	529.713	YES
NAH7439	395267	136.511	418324	982.895	928.136	795.448	719.241	17.9417	0.431193	0.0135596	45.6345	295.979	9.30685	193.807	YES
NAH7442	200730	76.8041	118736	303.043	90.8334	429.914	511.076	14.1212	0.404983	0.0357548	23.9556	277.99	24.541	562.09	YES
NAH7444	218507	117.63	129505	347.327	139.272	589.216	547.337	16.4906	0.424964	0.0382674	25.1868	291.704	26.2654	399.845	YES
NAH7447	266253	101.75	152845	357.778	356.784	732.004	675.862	15.5036	0.421431	0.0305317	24.1926	289.279	20.9559	184.21	YES
NAH7454	410916	159.936	404716	864.981	1551.01	629.083	805.269	19.6861	0.421035	0.0150225	41.4681	289.007	10.3109	112.203	YES
NAH7457	616982	161.133	533393	1082.66	430.731	574.225	1330.37	26.0204	0.41158	0.0149534	35.5819	282.518	10.2636	532.488	YES
NAH7459	312137	132.591	186544	434.602	78.748	763.219	779.691	18.7192	0.424872	0.0301976	25.3919	291.641	20.7266	1018.62	YES
NAH7462	232994	89.3734	252172	565.573	181.612	623.923	411.557	10.71	0.436199	0.0133986	47.2104	299.415	9.1963	597.063	YES
NAH7464	279428	126.503	213978	511.398	118.829	664.034	634.167	15.1086	0.420535	0.021421	32.2034	288.664	14.7027	774.308	YES
NAH7467	431638	130.109	524223	1156.61	92.8658	486.495	686.161	14.7886	0.432072	0.00964851	52.4751	296.583	6.62239	2427.33	YES
NAH7469	119084	92.8274	101418	299.833	6.57729	707.081	260.977	9.60538	0.405371	0.0286988	34.5236	278.256	19.698	6630.36	YES
NAH7472	254316	95.5515	196184	455.41	187.321	449.145	574.626	13.3398	0.421361	0.0206354	32.5046	289.231	14.1635	450.344	YES
NAH7474	291286	137.921	248897	598.674	349.182	707.768	612.29	15.6513	0.435418	0.0191873	37.2054	298.879	13.1695	306.504	YES
NAH7482	240781	96.9715	153938	375.905	29.1743	553.551	595.041	13.7202	0.409547	0.0268955	26.1834	281.122	18.4603	2268.89	YES
											weighted mean age (19 of 19):	294.1	2.4
Sample:	LGC-2		J-value:		0.00038126	6.1e-07	(2σ)
Material:	sanidine
	40Ar	± 2σ40	39Ar	±2σ39	37Ar	± 2σ37	36Ar	± 2σ36							Included in
File	(cps)	(cps)	(cps)	(cps)	(cps)	(cps)	(cps)	(cps)	40Ar*/39ArK	± 2σ	%40Ar*	Age (ka)	± 2σ (ka)	K/Ca	wtd mean
NAH7931	414306	192.199	128873	337.475	485.366	761.129	1250.91	26.8374	0.316623	0.0626531	9.84874	220.915	43.712	114.172	YES
NAH7937	28406.2	40.7587	44740	184.797	207.462	1056.01	48.4845	4.25474	0.311197	0.03055	49.0136	217.13	21.3143	92.731	YES
NAH7940	44196.4	42.4169	72890.9	235.51	841.113	541.006	76.3925	4.75394	0.293809	0.0215223	48.4561	204.999	15.0159	37.2635	YES
NAH7942	35886.9	47.5171	75610.7	283.655	613.481	701.108	41.57	4.12076	0.310585	0.0211026	65.4374	216.703	14.723	52.9966	YES
NAH7945	91541.8	54.7226	59822.9	164.61	633.747	550.017	240.262	7.85606	0.331431	0.039474	21.6589	231.247	27.5402	40.5898	YES
NAH7947	33468.2	41.9831	46003.8	172.353	622.508	958.325	67.8978	4.69093	0.287393	0.0317625	39.5033	200.522	22.1604	31.777	YES
NAH7950	57967.7	52.0473	49104.8	159.834	302.264	680.362	147.141	6.18742	0.285812	0.0380417	24.2112	199.419	26.5414	69.8561	YES
NAH7952	41463.5	46.1965	79339.6	300.074	545.007	926.161	59.4346	4.84405	0.298957	0.0220551	57.2045	208.59	15.3876	62.5971	YES
NAH7955	30692.7	34.1769	67614.3	255.943	867.341	649.015	34.9561	3.87598	0.300062	0.0222808	66.1014	209.362	15.545	33.5208	YES
NAH7960	45887.1	44.8489	90311.5	285.511	623.529	609.048	54.3168	4.47964	0.328541	0.0182307	64.6605	229.23	12.7192	62.2806	YES
NAH7962	21590.3	30.9096	45313.8	181.6	722.19	560.854	24.8302	3.34344	0.313586	0.0262657	65.8149	218.797	18.3251	26.9801	YES
NAH7965	54124.1	42.6986	66350.1	186.5	793.386	412.79	31.9847	3.20317	0.672223	0.0155834	82.4064	468.995	10.8708	35.9602
NAH7967	28937.4	35.9918	78230.6	289.29	322.527	555.316	13.3775	3.00879	0.318632	0.0205115	86.1401	222.318	14.3105	104.298	YES
NAH7972	25943.4	30.1865	59479.9	207.637	784.124	622.292	22.9238	2.83055	0.32161	0.0196918	73.7342	224.395	13.7386	32.6174	YES
NAH7975	43456.7	41.5957	72854.8	227.365	764.972	664.734	30.2726	3.18624	0.47272	0.0158339	79.2506	329.819	11.0464	40.9523
NAH7977	35932.7	33.7119	36532.7	123.163	504.534	609.168	84.4288	4.50748	0.294146	0.0373959	29.9054	205.234	26.0907	31.1355	YES
NAH7980	32732.9	27.5979	44306.6	140.288	273.541	579.037	64.138	4.01614	0.306537	0.0280917	41.4921	213.879	19.5991	69.6487	YES
NAH7982	37928	35.2343	65595	211.807	541.984	578.073	60.7557	3.8572	0.301797	0.0200121	52.1943	210.572	13.9622	52.0416	YES
											weighted mean age (16 of 18):	215.7	4.2
The values in this table have been corrected for instrument background, source mass bias, detector efficiency, and decay of 37Ar and 39Ar
Instrument:	Noblesse 5-collector mass spectrometer
Standard:	Alder Creek rhyolite sanidine
Standard age (Ma):	1.1864	0.0003	Jicha et al. (2016)
Atmospheric argon ratios
40Ar/36Ar	298.56	0.31	Lee et al. (2006)
38Ar/36Ar	0.1885	0.0003	Lee et al. (2006)
Interfering isotope production ratios
(40Ar/39Ar)K	0.00054	0.00014	Jicha & Brown (2014)
(38Ar/39Ar)K	0.0121	2e-05	Jicha & Brown (2014)
(39Ar/37Ar)Ca	0.000695	9e-06	Renne et al. (2013)
(38Ar/37Ar)Ca	1.96e-05	8e-07	Renne et al. (2013)
(36Ar/37Ar)Ca	0.000265	2.2e-05	Renne et al. (2013)
Decay constants
l40Ar	(0.580 ± 0.014) x 10-10 a-1		Min et al. (2000)
lB-	(4.884 ± 0.099) x 10-10 a-1		Min et al. (2000)
39Ar	7.056e-06	1/days
37Ar	0.0197478	1/days

## Sheet: PlotDat3
Source sheet	Data	0	279.676	0	489.643	0.129519	368.196
Plot name	ArStepHeat1	0.129519	279.676	1	489.643	0.129519	478.795
Plot Type	18	0.129519	456.716			ShapeLine	ShapeLine
1st free col	9	0	456.716
Sigma Level	2	0	279.676
Absolute Errs	TRUE	ErrBox	ErrBox
Symbol Type	1	0.129519	457.974
Inverse Plot	TRUE	0.490878	457.974
Color Plot	TRUE	0.490878	499.616
3D plot	FALSE	0.129519	499.616
Linear	FALSE	0.129519	457.974
Data Range	CN20:CP38	ErrBox	ErrBox
Filled Symbols	TRUE	0.490878	438.726
ConcAge	FALSE	0.583896	438.726
ConcSwap	FALSE	0.583896	545.371
1st Symbol-row	1	0.490878	545.371
		0.490878	438.726
		ErrBox	ErrBox
		0.583896	430.164
		0.657041	430.164
		0.657041	574.955
		0.583896	574.955
		0.583896	430.164
		ErrBox	ErrBox
		0.657041	475.612
		0.899209	475.612
		0.899209	506.742
		0.657041	506.742
		0.657041	475.612
		ErrBox	ErrBox
		0.899209	473.132
		0.994458	473.132
		0.994458	556.749
		0.899209	556.749
		0.899209	473.132
		ErrBox	ErrBox
		0.994458	218.553
		1	218.553
		1	1442.73
		0.994458	1442.73
		0.994458	218.553
		ErrBox	ErrBox

## Sheet: PlotDat4
Source sheet	Data	0.616051	0.00197122	0	0.0034012	0.635156	0.00197122	1.01468	0.00126007	0.782194	0.00171216	1.08458	0.000952645	0.97822	0.00119057	0.159842	0.00283121
Plot name	Isochron2	0.908788	0.00126007	1.3	0.000346147	0.634789	0.00198976	1.01265	0.00132092	0.780562	0.00178146	1.08381	0.000971732	0.976665	0.00123712	0.159336	0.00297266
Plot Type	2	0.697261	0.00171216			0.633702	0.00200759	1.00662	0.00137942	0.775729	0.0018481	1.08152	0.000990085	0.972057	0.00128189	0.157837	0.00310867
1st free col	19	1.04435	0.000952645			0.631936	0.00202402	0.996838	0.00143334	0.76788	0.00190951	1.0778	0.001007	0.964575	0.00132315	0.155404	0.00323401
Sigma Level	2	0.897256	0.00119057			0.62956	0.00203842	0.983668	0.0014806	0.757318	0.00196334	1.0728	0.00102183	0.954506	0.00135932	0.15213	0.00334388
Absolute Errs	TRUE	0.133511	0.00283121			0.626665	0.00205024	0.967621	0.00151939	0.744447	0.00200751	1.0667	0.00103399	0.942237	0.001389	0.148139	0.00343405
Symbol Type	1	IsoLine	IsoLine			0.623362	0.00205902	0.949313	0.00154821	0.729764	0.00204034	1.05975	0.00104303	0.92824	0.00141105	0.143587	0.00350104
Inverse Plot	TRUE					0.619778	0.00206443	0.929447	0.00156595	0.713831	0.00206055	1.0522	0.0010486	0.913051	0.00142463	0.138648	0.0035423
Color Plot	TRUE					0.616051	0.00206626	0.908788	0.00157195	0.697261	0.00206737	1.04435	0.00105048	0.897256	0.00142922	0.133511	0.00355623
3D plot	FALSE					0.612324	0.00206443	0.888129	0.00156595	0.680691	0.00206055	1.0365	0.0010486	0.88146	0.00142463	0.128374	0.0035423
Linear	FALSE					0.60874	0.00205902	0.868263	0.00154821	0.664759	0.00204034	1.02896	0.00104303	0.866272	0.00141105	0.123434	0.00350104
Data Range	CW23:CZ38					0.605436	0.00205024	0.849955	0.00151939	0.650075	0.00200751	1.022	0.00103399	0.852274	0.001389	0.118882	0.00343405
Filled Symbols	TRUE					0.602541	0.00203842	0.833908	0.0014806	0.637204	0.00196334	1.01591	0.00102183	0.840005	0.00135932	0.114892	0.00334388
ConcAge	FALSE					0.600165	0.00202402	0.820738	0.00143334	0.626642	0.00190951	1.0109	0.001007	0.829936	0.00132315	0.111617	0.00323401
ConcSwap	FALSE					0.5984	0.00200759	0.810952	0.00137942	0.618793	0.0018481	1.00719	0.000990085	0.822454	0.00128189	0.109184	0.00310867
1st Symbol-row	1					0.597313	0.00198976	0.804926	0.00132092	0.61396	0.00178146	1.0049	0.000971732	0.817847	0.00123712	0.107686	0.00297266
						0.596946	0.00197122	0.802892	0.00126007	0.612328	0.00171216	1.00412	0.000952645	0.816291	0.00119057	0.10718	0.00283121
						0.597313	0.00195268	0.804926	0.00119923	0.61396	0.00164286	1.0049	0.000933558	0.817847	0.00114401	0.107686	0.00268977
						0.5984	0.00193486	0.810952	0.00114072	0.618793	0.00157623	1.00719	0.000915205	0.822454	0.00109924	0.109184	0.00255376
						0.600165	0.00191843	0.820738	0.00108681	0.626642	0.00151482	1.0109	0.00089829	0.829936	0.00105798	0.111617	0.00242841
						0.602541	0.00190402	0.833908	0.00103955	0.637204	0.00146099	1.01591	0.000883465	0.840005	0.00102181	0.114892	0.00231854
						0.605436	0.00189221	0.849955	0.00100076	0.650075	0.00141681	1.022	0.000871298	0.852274	0.000992132	0.118882	0.00222838
						0.60874	0.00188342	0.868263	0.000971939	0.664759	0.00138399	1.02896	0.000862257	0.866272	0.000970078	0.123434	0.00216138
						0.612324	0.00187802	0.888129	0.000954192	0.680691	0.00136378	1.0365	0.000856689	0.88146	0.000956497	0.128374	0.00212012
						0.616051	0.00187619	0.908788	0.000948199	0.697261	0.00135695	1.04435	0.000854809	0.897256	0.000951911	0.133511	0.00210619
						0.619778	0.00187802	0.929447	0.000954192	0.713831	0.00136378	1.0522	0.000856689	0.913051	0.000956497	0.138648	0.00212012
						0.623362	0.00188342	0.949313	0.000971939	0.729764	0.00138399	1.05975	0.000862257	0.92824	0.000970078	0.143587	0.00216138
						0.626665	0.00189221	0.967621	0.00100076	0.744447	0.00141681	1.0667	0.000871298	0.942237	0.000992132	0.148139	0.00222838
						0.62956	0.00190402	0.983668	0.00103955	0.757318	0.00146099	1.0728	0.000883465	0.954506	0.00102181	0.15213	0.00231854
						0.631936	0.00191843	0.996838	0.00108681	0.76788	0.00151482	1.0778	0.00089829	0.964575	0.00105798	0.155404	0.00242841
						0.633702	0.00193486	1.00662	0.00114072	0.775729	0.00157623	1.08152	0.000915205	0.972057	0.00109924	0.157837	0.00255376
						0.634789	0.00195268	1.01265	0.00119923	0.780562	0.00164286	1.08381	0.000933558	0.976665	0.00114401	0.159336	0.00268977
						0.635156	0.00197122	1.01468	0.00126007	0.782194	0.00171216	1.08458	0.000952645	0.97822	0.00119057	0.159842	0.00283121
						ErrEll	ErrEll	ErrEll	ErrEll	ErrEll	ErrEll	ErrEll	ErrEll	ErrEll	ErrEll	ErrEll	ErrEll

## Sheet: PlotDat6
Source sheet	Data	0	203.756	0	474.927
Plot name	ArStepHeat3	0.0818394	203.756	1	474.927
Plot Type	18	0.0818394	600.222
1st free col	7	0	600.222
Sigma Level	2	0	203.756
Absolute Errs	TRUE	ErrBox	ErrBox
Symbol Type	1	0.0818394	395.249
Inverse Plot	TRUE	0.24783	395.249
Color Plot	TRUE	0.24783	549.884
3D plot	FALSE	0.0818394	549.884
Linear	FALSE	0.0818394	395.249
Data Range	CN47:CP65	ErrBox	ErrBox
Filled Symbols	TRUE	0.24783	432.658
ConcAge	FALSE	0.472005	432.658
ConcSwap	FALSE	0.472005	496.413
1st Symbol-row	1	0.24783	496.413
		0.24783	432.658
		ErrBox	ErrBox
		0.472005	444.118
		0.622401	444.118
		0.622401	523.67
		0.472005	523.67
		0.472005	444.118
		ErrBox	ErrBox
		0.622401	445.592
		0.886749	445.592
		0.886749	503.538
		0.622401	503.538
		0.622401	445.592
		ErrBox	ErrBox
		0.886749	447.784
		0.983021	447.784
		0.983021	639.256
		0.886749	639.256
		0.886749	447.784
		ErrBox	ErrBox
		0.983021	-1045.32
		1	-1045.32
		1	1318.13
		0.983021	1318.13
		0.983021	-1045.32
		ErrBox	ErrBox

## Sheet: PlotDat7
Source sheet	Data	0.0514377	0.00325278	0	0.00335457	0.052707	0.00325278	0.150234	0.00302653	0.527355	0.00224787	0.600603	0.00206194	0.5371	0.00220019	0.158406	0.00296087	0.0106198	0.00334283
Plot name	Isochron4	0.146226	0.00302653	0.786542	0.0016	0.0526826	0.0032719	0.150157	0.0030469	0.526973	0.00227267	0.600005	0.00209534	0.536738	0.00222298	0.158302	0.00298688	0.0106141	0.00336483
Plot Type	2	0.507495	0.00224787			0.0526104	0.00329028	0.149929	0.00306649	0.525843	0.00229651	0.598231	0.00212746	0.535667	0.0022449	0.157993	0.00301189	0.0105973	0.00338599
1st free col	21	0.56944	0.00206194			0.0524931	0.00330722	0.149559	0.00308454	0.524008	0.00231849	0.595351	0.00215706	0.533927	0.00226509	0.157492	0.00303493	0.0105699	0.00340548
Sigma Level	2	0.518271	0.00220019			0.0523352	0.00332207	0.14906	0.00310037	0.521538	0.00233775	0.591476	0.002183	0.531585	0.00228279	0.156818	0.00305513	0.0105331	0.00342257
Absolute Errs	TRUE	0.152986	0.00296087			0.0521429	0.00333426	0.148453	0.00311336	0.518529	0.00235356	0.586753	0.0022043	0.528732	0.00229732	0.155997	0.00307171	0.0104883	0.0034366
Symbol Type	1	0.0103238	0.00334283			0.0519234	0.00334331	0.14776	0.00312301	0.515095	0.0023653	0.581366	0.00222012	0.525476	0.00230812	0.15506	0.00308403	0.0104371	0.00344702
Inverse Plot	TRUE	IsoLine	IsoLine			0.0516853	0.00334889	0.147008	0.00312895	0.511369	0.00237253	0.575519	0.00222986	0.521944	0.00231476	0.154043	0.00309162	0.0103816	0.00345344
Color Plot	TRUE					0.0514377	0.00335077	0.146226	0.00313095	0.507495	0.00237498	0.56944	0.00223315	0.518271	0.00231701	0.152986	0.00309418	0.0103238	0.00345561
3D plot	FALSE					0.05119	0.00334889	0.145444	0.00312895	0.503621	0.00237253	0.56336	0.00222986	0.514598	0.00231476	0.151929	0.00309162	0.0102661	0.00345344
Linear	FALSE					0.0509519	0.00334331	0.144693	0.00312301	0.499895	0.0023653	0.557514	0.00222012	0.511065	0.00230812	0.150912	0.00308403	0.0102106	0.00344702
Data Range	CW47:CZ65					0.0507324	0.00333426	0.144	0.00311336	0.496461	0.00235356	0.552126	0.0022043	0.50781	0.00229732	0.149975	0.00307171	0.0101594	0.0034366
Filled Symbols	TRUE					0.0505401	0.00332207	0.143392	0.00310037	0.493452	0.00233775	0.547404	0.002183	0.504957	0.00228279	0.149154	0.00305513	0.0101146	0.00342257
ConcAge	FALSE					0.0503822	0.00330722	0.142894	0.00308454	0.490982	0.00231849	0.543528	0.00215706	0.502615	0.00226509	0.14848	0.00303493	0.0100777	0.00340548
ConcSwap	FALSE					0.0502649	0.00329028	0.142523	0.00306649	0.489147	0.00229651	0.540648	0.00212746	0.500875	0.0022449	0.147979	0.00301189	0.0100504	0.00338599
1st Symbol-row	1					0.0501927	0.0032719	0.142295	0.0030469	0.488017	0.00227267	0.538875	0.00209534	0.499804	0.00222298	0.14767	0.00298688	0.0100336	0.00336483
						0.0501683	0.00325278	0.142218	0.00302653	0.487635	0.00224787	0.538276	0.00206194	0.499442	0.00220019	0.147566	0.00296087	0.0100279	0.00334283
						0.0501927	0.00323367	0.142295	0.00300616	0.488017	0.00222308	0.538875	0.00202854	0.499804	0.0021774	0.14767	0.00293487	0.0100336	0.00332082
						0.0502649	0.00321528	0.142523	0.00298657	0.489147	0.00219923	0.540648	0.00199642	0.500875	0.00215549	0.147979	0.00290986	0.0100504	0.00329967
						0.0503822	0.00319834	0.142894	0.00296851	0.490982	0.00217726	0.543528	0.00196682	0.502615	0.00213529	0.14848	0.00288681	0.0100777	0.00328017
						0.0505401	0.00318349	0.143392	0.00295269	0.493452	0.002158	0.547404	0.00194087	0.504957	0.00211759	0.149154	0.00286661	0.0101146	0.00326308
						0.0507324	0.00317131	0.144	0.0029397	0.496461	0.00214219	0.552126	0.00191958	0.50781	0.00210306	0.149975	0.00285003	0.0101594	0.00324905
						0.0509519	0.00316225	0.144693	0.00293005	0.499895	0.00213045	0.557514	0.00190376	0.511065	0.00209227	0.150912	0.00283771	0.0102106	0.00323863
						0.05119	0.00315668	0.145444	0.00292411	0.503621	0.00212321	0.56336	0.00189402	0.514598	0.00208562	0.151929	0.00283013	0.0102661	0.00323221
						0.0514377	0.00315479	0.146226	0.0029221	0.507495	0.00212077	0.56944	0.00189073	0.518271	0.00208337	0.152986	0.00282757	0.0103238	0.00323005
						0.0516853	0.00315668	0.147008	0.00292411	0.511369	0.00212321	0.575519	0.00189402	0.521944	0.00208562	0.154043	0.00283013	0.0103816	0.00323221
						0.0519234	0.00316225	0.14776	0.00293005	0.515095	0.00213045	0.581366	0.00190376	0.525476	0.00209227	0.15506	0.00283771	0.0104371	0.00323863
						0.0521429	0.00317131	0.148453	0.0029397	0.518529	0.00214219	0.586753	0.00191958	0.528732	0.00210306	0.155997	0.00285003	0.0104883	0.00324905
						0.0523352	0.00318349	0.14906	0.00295269	0.521538	0.002158	0.591476	0.00194087	0.531585	0.00211759	0.156818	0.00286661	0.0105331	0.00326308
						0.0524931	0.00319834	0.149559	0.00296851	0.524008	0.00217726	0.595351	0.00196682	0.533927	0.00213529	0.157492	0.00288681	0.0105699	0.00328017
						0.0526104	0.00321528	0.149929	0.00298657	0.525843	0.00219923	0.598231	0.00199642	0.535667	0.00215549	0.157993	0.00290986	0.0105973	0.00329967
						0.0526826	0.00323367	0.150157	0.00300616	0.526973	0.00222308	0.600005	0.00202854	0.536738	0.0021774	0.158302	0.00293487	0.0106141	0.00332082
						0.052707	0.00325278	0.150234	0.00302653	0.527355	0.00224787	0.600603	0.00206194	0.5371	0.00220019	0.158406	0.00296087	0.0106198	0.00334283
						ErrEll	ErrEll	ErrEll	ErrEll	ErrEll	ErrEll	ErrEll	ErrEll	ErrEll	ErrEll	ErrEll	ErrEll	ErrEll	ErrEll

## Sheet: PlotDat8
Source sheet	Data	0	406.652	0	479.53	0.991969	477.299
Plot name	ArStepHeat5	0.0971976	406.652	1	479.53	0.991969	1710.32
Plot Type	18	0.0971976	534.384			ShapeLine	ShapeLine
1st free col	9	0	534.384
Sigma Level	2	0	406.652
Absolute Errs	TRUE	ErrBox	ErrBox
Symbol Type	1	0.0971976	455.472
Inverse Plot	TRUE	0.436884	455.472
Color Plot	TRUE	0.436884	483.787
3D plot	FALSE	0.0971976	483.787
Linear	FALSE	0.0971976	455.472
Data Range	CN74:CP92	ErrBox	ErrBox
Filled Symbols	TRUE	0.436884	423.211
ConcAge	FALSE	0.536295	423.211
ConcSwap	FALSE	0.536295	497.455
1st Symbol-row	1	0.436884	497.455
		0.436884	423.211
		ErrBox	ErrBox
		0.536295	476.137
		0.956239	476.137
		0.956239	496.299
		0.536295	496.299
		0.536295	476.137
		ErrBox	ErrBox
		0.956239	386.965
		0.991968	386.965
		0.991968	567.632
		0.956239	567.632
		0.956239	386.965
		ErrBox	ErrBox
		0.991968	1112.2
		0.99659	1112.2
		0.99659	2308.45
		0.991968	2308.45
		0.991968	1112.2
		ErrBox	ErrBox
		0.99659	-1340.85
		1	-1340.85
		1	2342.47
		0.99659	2342.47
		0.99659	-1340.85
		ErrBox	ErrBox

## Sheet: PlotDat9
Source sheet	Data	0.398289	0.00247379	0.2	0.00297997	0.422777	0.00247379	0.688516	0.00187256	1.09871	0.00118061	1.1133	0.00088249	1.12921	0.00125708
Plot name	Isochron6	0.673033	0.00187256	1.2954	0.0004	0.422306	0.00251474	0.688218	0.00188598	1.09697	0.00122677	1.11277	0.000894815	1.12554	0.00136332
Plot Type	2	1.00833	0.00118061			0.420913	0.00255412	0.687337	0.00189887	1.09183	0.00127115	1.11121	0.000906666	1.11467	0.00146548
1st free col	17	1.08588	0.00088249			0.41865	0.00259042	0.685906	0.00191076	1.08348	0.00131205	1.10868	0.000917588	1.09702	0.00155964
Sigma Level	2	0.938199	0.00125708			0.415604	0.00262223	0.683981	0.00192117	1.07224	0.0013479	1.10527	0.000927161	1.07326	0.00164216
Absolute Errs	TRUE	IsoLine	IsoLine			0.411894	0.00264834	0.681634	0.00192972	1.05854	0.00137732	1.10111	0.000935018	1.04432	0.00170989
Symbol Type	1					0.40766	0.00266774	0.678958	0.00193608	1.04292	0.00139919	1.09637	0.000940856	1.01129	0.00176021
Inverse Plot	TRUE					0.403066	0.00267968	0.676053	0.00193999	1.02597	0.00141265	1.09123	0.000944451	0.975463	0.0017912
Color Plot	TRUE					0.398289	0.00268372	0.673033	0.00194131	1.00833	0.0014172	1.08588	0.000945665	0.938199	0.00180166
3D plot	FALSE					0.393512	0.00267968	0.670012	0.00193999	0.990703	0.00141265	1.08053	0.000944451	0.900935	0.0017912
Linear	FALSE					0.388918	0.00266774	0.667107	0.00193608	0.973749	0.00139919	1.07538	0.000940856	0.865103	0.00176021
Data Range	CW74:CZ86					0.384685	0.00264834	0.664431	0.00192972	0.958125	0.00137732	1.07064	0.000935018	0.83208	0.00170989
Filled Symbols	TRUE					0.380974	0.00262223	0.662084	0.00192117	0.94443	0.0013479	1.06649	0.000927161	0.803135	0.00164216
ConcAge	FALSE					0.377928	0.00259042	0.660159	0.00191076	0.933191	0.00131205	1.06308	0.000917588	0.779381	0.00155964
ConcSwap	FALSE					0.375666	0.00255412	0.658728	0.00189887	0.924839	0.00127115	1.06054	0.000906666	0.761729	0.00146548
1st Symbol-row	1					0.374272	0.00251474	0.657847	0.00188598	0.919696	0.00122677	1.05898	0.000894815	0.75086	0.00136332
						0.373802	0.00247379	0.657549	0.00187256	0.91796	0.00118061	1.05846	0.00088249	0.74719	0.00125708
						0.374272	0.00243283	0.657847	0.00185915	0.919696	0.00113446	1.05898	0.000870165	0.75086	0.00115084
						0.375666	0.00239345	0.658728	0.00184626	0.924839	0.00109008	1.06054	0.000858314	0.761729	0.00104868
						0.377928	0.00235716	0.660159	0.00183437	0.933191	0.00104918	1.06308	0.000847392	0.779381	0.000954528
						0.380974	0.00232535	0.662084	0.00182395	0.94443	0.00101333	1.06649	0.000837818	0.803135	0.000872004
						0.384685	0.00229924	0.664431	0.0018154	0.958125	0.000983905	1.07064	0.000829962	0.83208	0.000804278
						0.388918	0.00227984	0.667107	0.00180905	0.973749	0.000962043	1.07538	0.000824124	0.865103	0.000753954
						0.393512	0.0022679	0.670012	0.00180514	0.990703	0.00094858	1.08053	0.000820529	0.900935	0.000722964
						0.398289	0.00226386	0.673033	0.00180382	1.00833	0.000944034	1.08588	0.000819315	0.938199	0.0007125
						0.403066	0.0022679	0.676053	0.00180514	1.02597	0.00094858	1.09123	0.000820529	0.975463	0.000722964
						0.40766	0.00227984	0.678958	0.00180905	1.04292	0.000962043	1.09637	0.000824124	1.01129	0.000753954
						0.411894	0.00229924	0.681634	0.0018154	1.05854	0.000983905	1.10111	0.000829962	1.04432	0.000804278
						0.415604	0.00232535	0.683981	0.00182395	1.07224	0.00101333	1.10527	0.000837818	1.07326	0.000872004
						0.41865	0.00235716	0.685906	0.00183437	1.08348	0.00104918	1.10868	0.000847392	1.09702	0.000954528
						0.420913	0.00239345	0.687337	0.00184626	1.09183	0.00109008	1.11121	0.000858314	1.11467	0.00104868
						0.422306	0.00243283	0.688218	0.00185915	1.09697	0.00113446	1.11277	0.000870165	1.12554	0.00115084
						0.422777	0.00247379	0.688516	0.00187256	1.09871	0.00118061	1.1133	0.00088249	1.12921	0.00125708
						ErrEll	ErrEll	ErrEll	ErrEll	ErrEll	ErrEll	ErrEll	ErrEll	ErrEll	ErrEll

## Sheet: PlotDat10
Source sheet	Data	0	425.53	0	482.633	0.975031	488.687
Plot name	ArStepHeat7	0.103831	425.53	1	482.633	0.975031	913.709
Plot Type	18	0.103831	531.038			ShapeLine	ShapeLine
1st free col	9	0	531.038
Sigma Level	2	0	425.53
Absolute Errs	TRUE	ErrBox	ErrBox
Symbol Type	1	0.103831	468.205
Inverse Plot	TRUE	0.536249	468.205
Color Plot	TRUE	0.536249	493.849
3D plot	FALSE	0.103831	493.849
Linear	FALSE	0.103831	468.205
Data Range	CN101:CP119	ErrBox	ErrBox
Filled Symbols	TRUE	0.536249	450.206
ConcAge	FALSE	0.597538	450.206
ConcSwap	FALSE	0.597538	604.395
1st Symbol-row	1	0.536249	604.395
		0.536249	450.206
		ErrBox	ErrBox
		0.597538	414.783
		0.705337	414.783
		0.705337	488.716
		0.597538	488.716
		0.597538	414.783
		ErrBox	ErrBox
		0.705337	473.548
		0.975031	473.548
		0.975031	503.827
		0.705337	503.827
		0.705337	473.548
		ErrBox	ErrBox
		0.975031	760.174
		0.998162	760.174
		0.998162	1067.24
		0.975031	1067.24
		0.975031	760.174
		ErrBox	ErrBox
		0.998162	-8006.48
		1	-8006.48
		1	9125.09
		0.998162	9125.09
		0.998162	-8006.48
		ErrBox	ErrBox

## Sheet: PlotDat11
Source sheet	Data	0.563569	0.00208994	0.3	0.00270493	0.604038	0.00208994	1.16651	0.000813474	1.22154	0.000819991	1.28065	0.000895274	1.2724	0.000563579
Plot name	Isochron8	1.12827	0.000813474	1.47862	0	0.60326	0.00213405	1.16578	0.000829937	1.21779	0.00091259	1.27838	0.000945191	1.27139	0.000583849
Plot Type	2	1.02667	0.000819991			0.600958	0.00217647	1.1636	0.000845768	1.2067	0.00100163	1.27167	0.00099319	1.26842	0.00060334
1st free col	17	1.1627	0.000895274			0.597218	0.00221557	1.16007	0.000860358	1.1887	0.00108369	1.26077	0.00103743	1.26358	0.000621303
Sigma Level	2	1.22006	0.000563579			0.592185	0.00224984	1.15531	0.000873146	1.16446	0.00115562	1.2461	0.0010762	1.25707	0.000637047
Absolute Errs	TRUE	IsoLine	IsoLine			0.586052	0.00227796	1.14952	0.000883641	1.13493	0.00121465	1.22823	0.00110802	1.24914	0.000649968
Symbol Type	1					0.579056	0.00229886	1.14291	0.00089144	1.10124	0.00125851	1.20783	0.00113166	1.24009	0.00065957
Inverse Plot	TRUE					0.571464	0.00231173	1.13573	0.000896242	1.06469	0.00128552	1.18571	0.00114622	1.23027	0.000665482
Color Plot	TRUE					0.563569	0.00231607	1.12827	0.000897864	1.02667	0.00129464	1.1627	0.00115114	1.22006	0.000667479
3D plot	FALSE					0.555674	0.00231173	1.12081	0.000896242	0.988657	0.00128552	1.13969	0.00114622	1.20985	0.000665482
Linear	FALSE					0.548082	0.00229886	1.11364	0.00089144	0.952102	0.00125851	1.11756	0.00113166	1.20003	0.00065957
Data Range	CW101:CZ113					0.541086	0.00227796	1.10702	0.000883641	0.918412	0.00121465	1.09717	0.00110802	1.19098	0.000649968
Filled Symbols	TRUE					0.534953	0.00224984	1.10123	0.000873146	0.888884	0.00115562	1.07929	0.0010762	1.18305	0.000637047
ConcAge	FALSE					0.52992	0.00221557	1.09647	0.000860358	0.86465	0.00108369	1.06462	0.00103743	1.17654	0.000621303
ConcSwap	FALSE					0.526181	0.00217647	1.09294	0.000845768	0.846642	0.00100163	1.05372	0.00099319	1.17171	0.00060334
1st Symbol-row	1					0.523878	0.00213405	1.09076	0.000829937	0.835554	0.00091259	1.04701	0.000945191	1.16873	0.000583849
						0.5231	0.00208994	1.09003	0.000813474	0.831809	0.000819991	1.04475	0.000895274	1.16772	0.000563579
						0.523878	0.00204582	1.09076	0.00079701	0.835554	0.000727392	1.04701	0.000845357	1.16873	0.000543309
						0.526181	0.0020034	1.09294	0.000781179	0.846642	0.000638352	1.05372	0.000797358	1.17171	0.000523819
						0.52992	0.0019643	1.09647	0.000766589	0.86465	0.000556291	1.06462	0.000753122	1.17654	0.000505856
						0.534953	0.00193003	1.10123	0.000753801	0.888884	0.000484365	1.07929	0.000714349	1.18305	0.000490111
						0.541086	0.00190191	1.10702	0.000743306	0.918412	0.000425337	1.09717	0.000682529	1.19098	0.00047719
						0.548082	0.00188101	1.11364	0.000735507	0.952102	0.000381475	1.11756	0.000658884	1.20003	0.000467589
						0.555674	0.00186814	1.12081	0.000730705	0.988657	0.000354464	1.13969	0.000644324	1.20985	0.000461676
						0.563569	0.0018638	1.12827	0.000729083	1.02667	0.000345344	1.1627	0.000639407	1.22006	0.00045968
						0.571464	0.00186814	1.13573	0.000730705	1.06469	0.000354464	1.18571	0.000644324	1.23027	0.000461676
						0.579056	0.00188101	1.14291	0.000735507	1.10124	0.000381475	1.20783	0.000658884	1.24009	0.000467589
						0.586052	0.00190191	1.14952	0.000743306	1.13493	0.000425337	1.22823	0.000682529	1.24914	0.00047719
						0.592185	0.00193003	1.15531	0.000753801	1.16446	0.000484365	1.2461	0.000714349	1.25707	0.000490111
						0.597218	0.0019643	1.16007	0.000766589	1.1887	0.000556291	1.26077	0.000753122	1.26358	0.000505856
						0.600958	0.0020034	1.1636	0.000781179	1.2067	0.000638352	1.27167	0.000797358	1.26842	0.000523819
						0.60326	0.00204582	1.16578	0.00079701	1.21779	0.000727392	1.27838	0.000845357	1.27139	0.000543309
						0.604038	0.00208994	1.16651	0.000813474	1.22154	0.000819991	1.28065	0.000895274	1.2724	0.000563579
						ErrEll	ErrEll	ErrEll	ErrEll	ErrEll	ErrEll	ErrEll	ErrEll	ErrEll	ErrEll

## Sheet: PlotDat12
Source sheet	Data	0	372.714	0	479.943	0.594973	482.324
Plot name	ArStepHeat9	0.070081	372.714	1	479.943	0.594973	523.977
Plot Type	18	0.070081	536.639			ShapeLine	ShapeLine
1st free col	9	0	536.639
Sigma Level	2	0	372.714
Absolute Errs	TRUE	ErrBox	ErrBox
Symbol Type	1	0.070081	460.598
Inverse Plot	TRUE	0.375515	460.598
Color Plot	TRUE	0.375515	497.591
3D plot	FALSE	0.070081	497.591
Linear	FALSE	0.070081	460.598
Data Range	CN128:CP146	ErrBox	ErrBox
Filled Symbols	TRUE	0.375515	448.3
ConcAge	FALSE	0.452297	448.3
ConcSwap	FALSE	0.452297	510.809
1st Symbol-row	1	0.375515	510.809
		0.375515	448.3
		ErrBox	ErrBox
		0.452297	463.384
		0.594973	463.384
		0.594973	501.264
		0.452297	501.264
		0.452297	463.384
		ErrBox	ErrBox
		0.594973	511.707
		0.893379	511.707
		0.893379	536.247
		0.594973	536.247
		0.594973	511.707
		ErrBox	ErrBox
		0.893379	503.52
		0.987983	503.52
		0.987983	554.844
		0.893379	554.844
		0.893379	503.52
		ErrBox	ErrBox
		0.987983	487.663
		1	487.663
		1	1081.81
		0.987983	1081.81
		0.987983	487.663
		ErrBox	ErrBox

[truncated: 6 more sheets: PlotDat13, PlotDat14, PlotDat15, PlotDat16, PlotDat17, PlotDat18]
