# Supplementary material for: Monti Sabatini and Colli Albani: the dormant twin volcanoes at the gates of Rome
Source: Sci Rep. 2020 May 26;10:8666. doi: 10.1038/s41598-020-65394-2 (PMC7251092; doi:10.1038/s41598-020-65394-2)
Supplement: Supplementary file 3 — Supplementary Material 2B. [file 41598_2020_65394_MOESM3_ESM.xls]

## Sheet: Complete isotope data
Monti Sabatini and Colli Albani: the dormant twin volcanoes at the gates of Rome Marra, F.1, Castellano, C.1, Cucci, L.1, Florindo, F.1, Gaeta, M.2, Jicha, B.3, Palladino, D.M.2, Sottili, G.2, Tertulliani, A.1 ,Tolomei, C.1 1) Istituto Nazionale di Geofisica e Vulcanologia, Via di Vigna Murata 605, 00143 Rome, Italy 2) Dipartimento di Scienze della Terra, “Sapienza” Università di Roma, Piazzale A…
Incremental heating
														plateau age (13 of 37):	249	11
Sample:	BSZ					J-value:	0.00037509	3.7e-07	(2σ)
Material:	groundmass
	Laser	40Ar	± 2σ40	39Ar	±2σ39	38Ar	± 2σ38	37Ar	± 2σ37	36Ar	± 2σ36							Included in
File	Power (%)	(cps)	(cps)	(cps)	(cps)	(cps)	(cps)	(cps)	(cps)	(cps)	(cps)	40Ar*/39ArK	± 2σ	%40Ar*	Age (ka)	± 2σ (ka)	K/Ca	plateau
NAH9038	1.3	416621	923.998	68325.8	104.167	1068.61	13.8954	11521	938.747	1360.29	28.292	0.166387	0.123963	2.72842	114.217	85.0923	2.54983	YES
NAH9041	1.37	350091	812.472	65063.4	119.419	1010.47	15.3896	12152.1	863.672	1142.14	30.7444	0.15401	0.141411	2.86186	105.721	97.0697	2.30196	YES
NAH9044	1.46	293189	659.746	56893.1	121.121	873.302	13.0843	13695.6	1352.18	956.643	25.1262	0.151656	0.132303	2.94238	104.105	90.8175	1.78597	YES
NAH9047	1.6	392753	875.35	81067	156.267	1227.62	17.5058	20050.4	1408.07	1248.89	30.699	0.264376	0.113418	5.45597	181.478	77.8508	1.73826	YES
NAH9050	1.8	415667	925.174	100358	194.215	1463.1	17.4385	29079.7	2004.63	1345.07	40.802	0.162739	0.121643	3.92833	111.713	83.5001	1.48368	YES
NAH9053	2.1	494490	1113.84	143781	166.427	2046.05	23.13	38997.6	1656.27	1592.91	33.7128	0.152482	0.0701188	4.43282	104.672	48.1321	1.58507	YES
NAH9056	2.5	538055	1264.48	170105	201.428	2357.77	22.6406	41818.5	1716.14	1731.68	37.2479	0.142636	0.065485	4.50861	97.9132	44.9514	1.74881	YES
NAH9059	2.8	449827	1086.7	146419	198.84	2011.23	19.1307	32721.4	1715.39	1412.1	30.4614	0.209958	0.0622495	6.83309	144.125	42.7294	1.92383	YES
NAH9062	3.1	530920	1272.84	131196	191.565	1903.36	20.3308	32183.9	1629.92	1707.87	38.4459	0.179099	0.0876827	4.42497	122.943	60.1879	1.75257	YES
NAH9065	3.5	494070	1159.97	121795	193.59	1777.07	18.4115	31497.7	1447.77	1599	36.359	0.156826	0.0893531	3.86529	107.654	61.3351	1.66242	YES
NAH9068	3.9	537176	1247.25	99066.2	165.389	1529.23	17.9538	29893.8	1487.57	1777.68	40.5947	0.0882765	0.122675	1.62766	60.5986	84.2109	1.42469	YES
NAH9071	4.2	432754	1010.08	70038.2	169.073	1133.99	15.6202	21877.5	1412.61	1428.4	39.6493	0.114049	0.169664	1.84541	78.2903	116.465	1.3763	YES
NAH9074	4.5	452855	1060.37	61399.4	137.235	1027.2	14.6184	20464	1497.88	1509.03	36.9665	0.0636362	0.18051	0.862597	43.6841	123.913	1.28986	YES
NAH9077	4.8	477546	1080.48	50805.4	109.598	917.813	15.3884	18797.9	1136.97	1586.63	35.5206	0.104353	0.209713	1.10992	71.6346	143.957	1.16187	YES
NAH9080	5.2	541289	1202.19	45585.8	102.046	881.688	13.9859	17814.6	1264.83	1815.42	36.1902	0.0144919	0.238524	0.122013	9.94828	163.74	1.10003	YES
NAH9083	5.6	589939	1331.8	40850.1	108.778	877.205	14.6549	15285.9	1207.5	1983.85	39.2677	-0.0286781	0.28959	-0.198529	-19.6869	198.798	1.14884	YES
NAH9086	6	659117	1511.67	37557.5	90.5658	892.787	14.3833	15209.6	1102.96	2316.01	44.3781	-0.830106	0.35557	-4.72874	-569.936	244.166	1.06151
NAH9089	6.5	224859	583.462	10901	52.9749	272.569	7.32395	4313.77	842.906	782.201	19.9787	-0.765336	0.55703	-3.70929	-525.459	382.497	1.08633
														plateau age (16 of 18):	111	18
Sample:	CFR					J-value:	0.00037509	3.7e-07	(2σ)
Material:	groundmass
	Laser	40Ar	± 2σ40	39Ar	±2σ39	38Ar	± 2σ38	37Ar	± 2σ37	36Ar	± 2σ36							Included in
File	Power (%)	(cps)	(cps)	(cps)	(cps)	(cps)	(cps)	(cps)	(cps)	(cps)	(cps)	40Ar*/39ArK	± 2σ	%40Ar*	Age (ka)	± 2σ (ka)	K/Ca	plateau
NAH9101	1.3	312835	725.335	60574.3	137.73	912.403	15.0367	2045.75	826.712	1001.91	23.9019	0.228349	0.118349	4.42142	156.749	81.2365	12.7319	YES
NAH9104	1.35	356522	799.489	183801	204.214	2423.74	27.0414	4823.39	1079.87	1006.91	24.7888	0.305679	0.0403305	15.7586	209.829	27.6827	16.3854	YES
NAH9107	1.4	259839	614.666	131683	173.143	1733.91	19.1367	3861.38	907.185	747.275	19.6199	0.280732	0.0445637	14.2268	192.705	30.5887	14.6638	YES
NAH9110	1.47	259304	654.907	135295	212.561	1797.29	20.9605	4457.24	714.73	718.83	18.7704	0.332407	0.0415274	17.3434	228.175	28.504	13.0519	YES
NAH9113	1.55	259091	625.388	133639	163.82	1767.29	21.2667	5482.9	1114.2	718.597	19.6694	0.336064	0.0440142	17.3337	230.685	30.2108	10.4805	YES
NAH9116	1.65	233259	547.643	118780	191.583	1565.29	17.2819	6488.09	704.683	668.133	17.7249	0.288193	0.0446609	14.6748	197.826	30.6553	7.87185	YES
NAH9119	1.8	236633	541.933	118076	169.568	1562.72	16.9221	7998.9	815.107	666.755	17.9124	0.322998	0.0453804	16.1163	221.716	31.1487	6.34715	YES
NAH9122	2	224416	530.834	111226	166.572	1494.79	17.9407	10673.4	1108.97	637.011	18.952	0.314853	0.0509615	15.6038	216.126	34.9797	4.48068	YES
NAH9125	2.25	210935	512.036	102942	148.146	1356.04	17.7684	13694.2	1163.26	593.685	17.5263	0.337237	0.0509181	16.4565	231.49	34.9496	3.23208	YES
NAH9128	2.5	183907	463.088	89937.8	136.545	1210.37	17.8922	16282	1189.32	533.219	17.0487	0.288583	0.056687	14.1111	198.094	38.91	2.37491	YES
NAH9131	2.85	150829	394.864	76816	115.921	1034.52	14.9018	18452.9	1202.85	442.299	14.7373	0.262975	0.0573719	13.3908	180.517	39.3805	1.78971	YES
NAH9134	3.3	160753	394.62	72490.9	131.251	988.461	14.4583	20965.5	1251.01	482.254	15.5308	0.253786	0.0640954	11.442	174.209	43.9957	1.48648	YES
NAH9137	3.8	146311	387.521	72318.7	141.301	967.988	16.5993	23756.1	1311.51	427.58	14.3315	0.283457	0.0593064	14.0075	194.575	40.7081	1.30871	YES
NAH9140	4.3	127376	320.264	58323.3	133.88	786.216	14.1701	22986.7	1263.06	374.608	12.449	0.297065	0.0639211	13.5984	203.916	43.8754	1.09072	YES
NAH9143	4.9	107812	279.385	43573.9	108.206	603.324	12.9026	19777.4	1206.51	332.834	12.3852	0.229202	0.0850903	9.26063	157.335	58.4074	0.947085	YES
NAH9146	5.6	105354	297.443	40496	112.418	564.496	11.4403	20567.9	1145.68	320.425	10.1669	0.279011	0.0752917	10.7208	191.524	51.6804	0.846327	YES
NAH9149	6.4	108298	308.58	36527.4	94.5808	518.592	10.8623	20453.3	1174.66	332.69	11.8016	0.289491	0.0967606	9.76032	198.718	66.4165	0.767636	YES
NAH9152	7.5	109814	274.976	34043.8	76.2846	494.049	10.1633	22224.4	1314.14	347.892	11.9495	0.225956	0.105068	7.00176	155.106	72.1205	0.658385	YES
NAH9155	10	123067	315.471	30203.4	78.5727	454.94	9.64928	24156.1	1213.4	382.646	11.4288	0.355163	0.11345	8.71164	243.794	77.8702	0.537349	YES
														plateau age (19 of 19):	206.3	8.8
The isotope values in this table have been corrected for system blanks, source mass bias, detector efficiency, and decay of 37Ar and 39Ar
Instrument:	Noblesse 5-collector mass spectrometer
Standard:	Alder Creek rhyolite sanidine
Standard age (Ma):	1.1864	0.0003	Jicha et al. (2016)
Atmospheric argon ratios
40Ar/36Ar	298.56	0.31	Lee et al. (2006)
38Ar/36Ar	0.1885	0.0003	Lee et al. (2006)
Interfering isotope production ratios
(40Ar/39Ar)K	0.00054	0.00014	Jicha & Brown (2014)
(38Ar/39Ar)K	0.0121	2e-05	Jicha & Brown (2014)
(39Ar/37Ar)Ca	0.000695	9e-06	Renne et al. (2013)
(38Ar/37Ar)Ca	1.96e-05	8e-07	Renne et al. (2013)
(36Ar/37Ar)Ca	0.000265	2.2e-05	Renne et al. (2013)
Decay constants
l40Ar	(0.580 ± 0.014) x 10-10 a-1		Min et al. (2000)
lB-	(4.884 ± 0.099) x 10-10 a-1		Min et al. (2000)
39Ar	7.068e-06	1/days
37Ar	0.01975	1/days
36Cl	6.308e-09	1/days
36Cl/38Cl	263		Renne et al. (2008)
